# Supplementary material for: Green Synthesis of Silver Nanoparticles Using Paullinia cupana Kunth Leaf Extract Collected in Different Seasons: Biological Studies and Catalytic Properties
Source: Pharmaceutics. 2025 Mar 10;17(3):356. doi: 10.3390/pharmaceutics17030356 (PMC11945093; doi:10.3390/pharmaceutics17030356)
Supplement: Supplementary file 1 [file pharmaceutics-17-00356-s001.zip]

Archive with 1 entries (1 files):
- pharmaceutics-3494955-supplementary.pdf
